# Supplementary material for: Pilot Sub-Study of the Effect of Hepatitis C Cure by Glecaprevir/Pibrentasvir on the Gut Microbiome of Patients with Chronic Hepatitis C Genotypes 1 to 6 in the Mythen Study
Source: Pharmaceuticals (Basel). 2021 Sep 16;14(9):931. doi: 10.3390/ph14090931 (PMC8472424; doi:10.3390/ph14090931)
Supplement: Supplementary file 1 [file pharmaceuticals-14-00931-s001.zip]

Archive with 1 entries (1 files):
- pharmaceuticals-1313009-SI.pdf
